# Supplementary material for: Beta diversity subcomponents of plant species turnover and nestedness reveal drivers of community assembly in a regenerating subtropical forest
Source: Ecol Evol. 2024 Sep 16;14(9):e70233. doi: 10.1002/ece3.70233 (PMC11405291; doi:10.1002/ece3.70233)
Supplement: Supplementary file 1 — Appendix S1. [file ECE3-14-e70233-s001.zip]

Archive with 2 entries (2 files):
- spp.csv
- spp_env.csv
