# Supplementary material for: Beta diversity subcomponents of plant species turnover and nestedness reveal drivers of community assembly in a regenerating subtropical forest
Source: Ecol Evol. 2024 Sep 16;14(9):e70233. doi: 10.1002/ece3.70233 (PMC11405291; doi:10.1002/ece3.70233)
Supplement: Supplementary file 1 — Appendix S1. [file ECE3-14-e70233-s001.zip › spp.csv]

Acrped	Apooct	Arcluc	Ardqui	Camcau	Choaxi	Crychi	Dapcal	Deschi	Diomor	Dipdub	Elachi	Eladub	Eurchi	Eurmac	Eurnit	Ficfis	Garmul	Garobl	Goraxi	Homcoc	Ileasp	Ilepub	Ilevir	Itechi	Laschi	Ligjap	Litacu	Litrot	Lopcon	Macbre	Macche	Macchi	Macgam	Macpau	Macthu	Melmal	Melpte	Memlig	Myrseg	Prupha	Psyasi	Reethy	Sarlau	Schhep	Stelan	Symano	Symgla	Syzhan	Syzjam
0	0	0	0	0	0	0	1	0	0	0	0	0	1	0	0	0	0	0	1	0	1	0	0	0	0	0	0	0	0	0	1	0	1	1	1	1	1	0	1	0	0	0	0	1	0	1	0	0	0
0	0	1	1	0	0	0	1	0	0	1	0	0	0	0	0	1	0	0	0	0	0	1	0	0	0	0	0	0	0	0	1	0	1	1	1	1	1	0	0	0	1	0	0	1	0	0	0	0	0
0	1	1	0	0	0	0	1	0	1	0	0	0	0	0	0	0	0	1	0	0	0	1	0	0	0	0	0	1	0	0	1	0	1	0	0	0	1	0	0	0	1	0	0	1	1	0	1	0	0
1	1	0	0	0	0	0	1	0	1	0	0	0	0	0	1	0	0	1	0	0	1	1	0	0	0	0	0	1	0	1	1	0	1	1	0	1	1	0	0	0	1	0	0	1	1	1	1	0	0
0	0	0	0	0	0	0	0	0	0	0	0	0	0	0	0	1	0	0	0	0	1	0	1	1	0	0	0	0	0	1	1	0	0	1	1	1	0	0	0	0	0	0	0	1	0	0	0	0	0
0	1	1	1	0	0	0	1	1	1	0	0	1	0	0	0	0	0	0	0	0	1	0	0	0	0	0	0	1	0	0	1	0	0	0	0	0	0	0	0	0	1	0	1	1	1	0	0	1	0
0	0	1	0	1	0	0	0	0	0	0	0	0	0	0	1	0	0	0	0	0	0	1	1	1	0	1	0	0	0	0	1	0	1	0	1	0	0	0	1	0	0	0	0	0	0	1	0	0	0
1	0	0	0	0	0	1	0	1	0	1	0	0	0	1	1	0	0	1	1	1	1	1	1	1	1	0	0	1	0	1	1	0	0	0	0	0	0	0	1	0	1	0	0	1	1	0	0	0	0
1	1	0	1	0	0	0	1	1	1	1	0	0	0	0	1	0	0	1	0	0	1	1	0	0	1	0	0	1	0	1	1	0	0	0	0	0	1	0	1	0	1	0	0	1	1	0	1	1	0
1	1	1	1	0	0	0	1	1	1	1	0	0	0	0	0	0	0	1	0	0	1	1	0	1	0	0	0	1	0	1	1	0	1	0	0	0	1	0	1	0	1	0	0	1	0	1	1	1	0
0	0	1	0	0	0	0	1	0	1	1	0	0	1	1	0	0	0	0	0	0	1	0	0	1	0	0	0	1	0	1	1	0	0	1	1	0	0	0	1	0	1	0	0	1	0	1	0	1	0
0	1	1	0	0	0	0	1	1	1	0	0	0	0	0	0	1	0	1	0	0	1	0	0	0	0	0	0	0	1	0	0	1	0	1	0	0	1	0	0	0	1	0	0	1	0	0	0	0	1
1	1	0	1	0	0	0	1	1	1	0	0	0	0	1	0	1	0	1	0	0	1	0	0	0	0	0	0	0	0	1	1	0	0	1	0	0	1	0	0	0	1	0	1	1	1	0	0	1	1
1	1	1	1	0	0	0	0	1	1	0	0	1	0	0	1	0	0	1	0	0	1	0	0	0	0	0	0	1	0	1	1	0	1	1	1	0	0	0	0	0	1	0	1	0	1	1	0	1	0
1	1	0	0	1	1	1	0	1	1	0	0	1	1	1	1	0	0	1	1	1	0	1	1	1	1	0	0	1	1	1	1	0	0	0	0	0	1	0	0	0	1	0	0	1	1	0	0	1	1
0	0	1	0	1	0	0	0	0	1	0	0	0	1	1	1	1	1	1	0	0	0	0	1	1	0	0	0	0	0	1	1	0	0	0	1	0	0	0	1	1	0	0	0	0	0	0	0	0	0
1	1	1	0	0	0	0	1	1	1	0	0	0	0	0	0	0	0	1	0	0	0	0	0	0	0	0	0	1	0	1	1	0	1	1	0	0	1	0	0	0	1	0	0	0	0	1	0	1	0
1	1	0	1	0	1	1	1	1	1	0	0	1	0	0	1	0	0	1	0	0	0	1	0	1	1	0	0	1	1	1	1	0	1	1	0	0	1	0	1	0	1	1	0	1	1	0	1	1	0
1	1	0	1	1	0	1	0	0	1	1	0	0	0	1	0	0	1	1	0	0	0	1	0	1	0	0	0	1	0	1	1	1	0	0	0	0	1	0	1	0	1	0	0	1	1	1	0	1	1
1	1	1	0	0	0	0	1	1	1	0	0	0	0	0	0	0	0	1	0	0	1	0	0	1	1	0	0	1	0	1	1	0	0	1	0	0	0	0	0	0	1	0	0	1	1	0	1	0	0
0	0	1	0	1	0	0	0	0	1	0	0	0	0	0	1	0	0	0	0	0	0	1	1	1	0	1	0	0	0	1	1	0	0	0	1	0	0	0	1	0	0	0	0	0	1	1	0	0	0
0	1	0	1	0	0	0	1	1	1	0	0	0	0	0	0	1	0	1	0	0	1	0	0	1	0	0	0	0	0	0	1	0	1	1	0	0	1	0	0	0	1	0	0	1	0	0	0	1	1
1	1	1	1	0	0	0	1	1	1	0	0	1	0	0	0	1	0	1	0	0	1	0	0	0	0	0	0	1	0	1	1	0	1	1	0	1	1	0	0	0	1	0	1	1	0	0	0	1	0
0	0	0	0	1	0	0	1	0	1	0	0	0	0	1	1	0	0	0	0	0	0	1	1	0	0	1	1	0	0	1	1	0	0	0	1	0	1	0	1	1	0	0	0	0	0	1	0	0	0
1	1	0	1	0	1	1	0	1	0	0	0	1	0	0	0	0	0	1	0	0	0	0	0	0	1	0	0	0	0	1	0	1	0	1	0	0	0	1	0	0	1	0	1	1	1	0	1	1	1
1	1	0	0	0	0	1	0	1	1	0	1	1	0	0	0	1	0	1	0	0	1	1	0	0	0	0	0	0	0	1	1	0	1	0	0	0	0	0	0	0	1	0	0	1	0	1	1	1	0
0	0	0	1	0	1	1	0	1	0	0	0	1	0	0	0	0	0	1	0	1	0	0	0	0	0	0	0	0	0	1	0	1	1	1	0	0	0	0	0	0	1	0	1	0	1	0	0	0	0
0	1	0	0	0	1	1	0	0	0	0	1	1	0	0	0	0	0	0	0	0	0	0	0	0	0	0	0	0	0	0	0	1	1	0	0	0	0	0	0	0	1	0	1	1	0	0	0	0	0
