# Supplementary material for: Beta diversity subcomponents of plant species turnover and nestedness reveal drivers of community assembly in a regenerating subtropical forest
Source: Ecol Evol. 2024 Sep 16;14(9):e70233. doi: 10.1002/ece3.70233 (PMC11405291; doi:10.1002/ece3.70233)
Supplement: Supplementary file 1 — Appendix S1. [file ECE3-14-e70233-s001.zip › spp_env.csv]

Site	TOPO_ELV	TOPO_SLP	TOPO_CURV	TOPO_CI	AGE_CLASS	AGE_CATEGORY	ASPECT	ASPECT_DEC	LABEL	AGE_MEDIAN	POINT_X	POINT_Y	SOIL_PH	SOIL_OM	SOIL_N	SOIL_M	SOIL_C	SOIL_C_N_RATIO	SOIL_S	SOIL_SI	SOIL_CL	treatment
P01	215.5	33.8	-0.8	1.9	5	GT70	W	270	>70	70	833848.0474	828539.4447	4.4	3	0.15	24	5.7	19.9	86	6	8	class5
P02	293	8.9	1.2	-1.7	2	LT26	S	180	(14-26]	20	833694.6289	829381.6603	4.5	3.3	0.14	21.1	7.2	23	83	10	7	class2
P03	241.7	14.4	1.6	7	3	LT52	NE	45	(26-52]	39	831991.5396	827443.7425	4.6	3.2	0.14	26.6	7.2	23	79	12	9	class3
P04	205.1	35.6	0.3	-0.2	4	LT70	W	270	(52-70]	61	832847.0395	827126.3724	4.8	2.3	0.1	22.1	6.4	24	87	6	7	class4
P05	266	31.9	1	2.5	4	LT70	E	90	(52-70]	61	832891.2283	828248.7239	4.5	3.8	0.17	24.6	7.1	22.4	86	6	8	class4
P06	822.6	21.6	0.5	-0.1	2	LT26	NE	45	(14-26]	20	830982.5849	830621.8781	4.5	6.9	0.22	22.6	9.1	31	93	4	3	class2
P07	682.5	21.4	-0.9	-1.5	1	LT14	SW	225	(0-14]	7	830205.2701	830187.2638	4.6	3.2	0.1	27.8	4.9	33	89	4	7	class1
P08	265.5	26.5	-1.2	0.4	3	LT52	SE	135	(26-52]	39	832834.8152	828403.4337	4.4	2.3	0.15	21.3	5.5	15.7	84	8	8	class3
P09	776.2	19.6	-2.4	1.7	4	LT70	NE	45	(52-70]	61	831126.3825	830699.43	4.7	4.5	0.24	21.5	7.2	19	81	8	11	class4
P10	746.5	34.2	-2.1	1.7	1	LT14	W	270	(0-14]	7	830528.4259	829869.1748	4.6	3.1	0.09	24.8	6.2	34	85	8	7	class1
P11	328.4	39.5	-0.7	-1.8	4	LT70	NE	45	(52-70]	61	832735.0438	828231.3928	4.5	3.8	0.19	22	5.2	20.5	88	6	6	class4
P12	271.2	28.4	-0.3	2.1	3	LT52	E	90	(26-52]	39	833029.735	828619.5052	4.4	2.8	0.14	23	6.9	20.2	86	8	6	class3
P13	313.2	33.1	-1.8	-3.9	5	GT70	SW	225	>70	70	834456.7077	828429.1693	4.5	4.2	0.18	23.3	8.3	23.6	90	6	4	class5
P14	260.2	29.6	0.3	-1.2	2	LT26	W	270	(14-26]	20	834068.716	827641.8634	4.6	1.5	0.07	21.9	4.3	20.9	78	8	14	class2
P15	245.5	36.3	0.3	-1.2	3	LT52	W	270	(26-52]	39	833604.4599	827218.3431	4.5	3.1	0.13	28.5	5.5	23.4	84	8	8	class3
P16	433.9	32.8	0.4	-0.1	1	LT14	NW	315	(0-14]	7	834674.0282	830468.6357	4.8	3.5	0.14	21.7	6.5	25	91	4	5	class1
P17	337.3	39.4	-1	2.5	1	LT14	E	90	(0-14]	7	834438.2099	829461.7908	4.3	3.2	0.14	25.9	8	23	81	10	9	class1
P18	319.8	29.7	0.3	3.3	1	LT14	S	180	(0-14]	7	834822.5207	828365.3604	4.4	6.7	0.32	21.3	10.3	21	91	4	5	class1
P19	815.5	33.8	0.3	-4.9	3	LT52	E	90	(26-52]	39	831136.1817	829929.0857	4.5	3.2	0.08	25.5	6.2	41	89	4	7	class3
P20	336.7	18.9	1.2	0.5	3	LT52	SE	135	(26-52]	39	832346.4116	827724.2199	4.4	2.9	0.16	27.2	8.4	19	79	10	11	class3
P21	686.6	31	-2.4	-1.6	4	LT70	N	0	(52-70]	61	831541.6732	830021.0327	4.5	4.3	0.12	24.5	10.2	35	89	4	7	class4
P22	269.9	28.3	-0.9	-1.6	5	GT70	N	0	>70	70	834337.5218	828473.3765	4.6	4.4	0.21	24.6	7.2	21.4	88	6	6	class5
P23	254.1	30.3	-0.3	-3.9	5	GT70	N	0	>70	70	834345.4269	828573.072	4.5	3.4	0.15	27.6	8	22.1	90	6	4	class5
P24	309.3	34.9	0.1	-1.3	3	LT52	N	0	(26-52]	39	834321.8416	828345.1953	4.6	3.9	0.16	24.3	6.9	23.7	94	2	4	class3
P25	359.8	10.3	0.8	4.5	2	LT26	SE	135	(14-26]	20	834019.644	829814.358	4.4	3.8	0.13	22.8	10.5	29	87	6	7	class2
P26	446.1	28.5	-1.7	2.9	2	LT26	SE	135	(14-26]	20	833349.9044	829769.9214	4.4	4.1	0.11	21.9	7.7	36	83	8	9	class2
P27	415.7	34.4	-0.3	2.1	3	LT52	E	90	(26-52]	39	832315.1272	829585.3423	4.6	4.3	0.16	22.9	7.8	27.7	82	8	10	class3
P28	489	34	-2.6	1.7	2	LT26	SE	135	(14-26]	20	829489.7556	829534.4486	4.5	4.6	0.16	24.1	7	28	93	2	5	class2
